# Supplementary material for: Development of new mutant alleles and markers for KTI1 and KTI3 via CRISPR/Cas9-mediated mutagenesis to reduce trypsin inhibitor content and activity in soybean seeds
Source: Front Plant Sci. 2023 May 8;14:1111680. doi: 10.3389/fpls.2023.1111680 (PMC10200896; doi:10.3389/fpls.2023.1111680)
Supplement: Supplementary file 4 [file Table_1.xlsx]

## Sheet: Table S1
Table S1. Differential expression of KTI genes across 30 soybean tissue types.
Gene ID	CS/Embryo Proper	EMS/Axis-Plumule	EMS/Axis-Parenchyma	EMS/Axis-Root Meristem	EMS/C-Abaxial Epidermis	EMS/C-Adaxial Epidermis	EMS/C-Adaxial Parenchyma	EMS/C-Vascular Bundle	EMS/Aleurone	GS/Outer Integument	HS/Endosperm	HS/Outer Integument	GS/Seed	HS/Seed	CS/Seed	EMS/Seed	MMS/Seed	LMS/Seed	MMS/C	LMS/C	Dry Seed/Seed	Seedling	Seedling/C	Floral Bud	Stem	Root	Leaf	EMS/C	EMS/Axis	EMS/SC
Glyma.08G341400	0	0	0	0	0	0.0774232	0	0	0	0	0	0	0	0.036319	0.0949306	0	0	4.33058	0.102603	11.1746	2.71565	112.72	4.26974	0.222795	0	114.885	0	0	0	0.13024
Glyma.08G341300	0	0	0	0	0	0	0	0	0	0	0	0	0	0	0.116386	0.207996	0.0173321	3.78525	0.440273	4.25994	1.77568	96.425	1.13183	0.151749	0.0966962	49.7568	0	0	0.279312	21.5562
Glyma.01G095000	0.91469	0.601915	0.127291	0	26.9482	0.979887	16.1243	0.918234	0.425782	0.408484	0	0	0.147372	0	0.0533985	275.643	6025.64	26.0162	9003.74	76.4784	37.476	2.73424	3.06707	0	0	0.331171	0.527748	1788.65	3.90858	9.1209
Glyma.01G096200	0.250678	0	0	0	0	0	0.406704	0	0	0.0970218	0.188137	0	0	0	0	0	0	0	0	0	0	20.8519	44.9577	0	0	0	11.9499	0.231622	0	0
Glyma.08G341800	0	0	0	0	0	0	0	0	0	0	0	0	0.0599135	0	0.217089	1.79434	0.161643	0	0.117317	0	8.45275	10.9657	5.87165	0.283051	0	0	1.86741	0.110126	0	141.621
Glyma.08G342100	0	0	0	0	0	0	0	0.0844133	0	0	0	0	0.0379343	6.62587	28.8301	48.6829	0.445199	12.0611	0.278548	7.87248	9.60059	15.6454	13.3146	4.86565	0	0.0852448	0.0754691	0.10459	0	138.744
Glyma.18G191400.	0.117798	0	0.142074	0	0.212814	0.109368	0	0	8.83926	0	64.3174	0.130907	1.23365	3.18087	3.93358	4.19392	0.47928	0.0114773	0.579751	0	0	3.21673	0.040753	0.104907	21.2799	31.4371	0	0	0	0.91989
Glyma.08G341500	765.22	212.564	14087.5	1190.22	1684.63	3990.25	19314.5	3460	23.0878	2.31842	1.03747	0.307236	6.08025	1.64561	69.3801	8831.29	20180.9	68.8598	30916.9	158.17	28.077	3.87158	2.23175	0.109429	0	0	0.153606	40374.5	19462.2	156.021
Glyma.06G219900	0	0	0	0	0.541042	0	0.242941	0	0	1.97047	0	1.7306	6.12214	11.165	10.3641	14.1047	0.0406161	0	0	0	0	147.581	133.322	2.98712	1.47289	0	81.8145	0	0	15.9029
Glyma.08G341700	0	0	0	0	0	0	0.236089	0	0	0	0.218425	0	0	0	0	0.0296046	0.0789413	0	0.429704	0	0	21.3355	16.7943	0	0	0	9.1683	0	0	0
Glyma.08G341000	38.79	8.15665	1.68288	0.0973262	21.1747	665.097	5232.48	44.6566	2.92714	0.0900071	0.174535	0	1.57817	0.0810272	7.44791	2686.74	911.522	0.217519	272.685	0.191405	0.201953	0	0.064363	0	0	0	0	4487.36	4.4897	12.9301
Glyma.08G342000	0.0580703	0	0	0	0.10491	0.431319	0.235536	9.31059	0	9.21491	0.326869	2.45225	1.55686	3.89486	8.15313	5.2868	0.275647	1.27869	0.285798	1.46372	0.336193	128.689	4.37959	74.0223	35.9196	1.6946	5.51712	0	1.26918	10.1578
Glyma.08G341100	0.0966517	0.310059	0.524565	6.26971	0	10.858	0	0	0	0	0.181346	1.3963	0.789514	11.1551	9.75572	22.0965	0.884797	0.207173	0.11892	0.0745778	0.0699445	68.3169	7.89122	30.4419	15.1746	0.136475	16.4724	0.893045	2.0244	20.8313
Glyma.08G342300	0.0966517	0.310059	0.524565	6.26971	0	10.858	0	0	0	0	0.181346	1.3963	0.789514	11.1551	9.75572	22.0965	0.884797	0.207173	0.11892	0.0745778	0.0699445	68.3169	7.89122	30.4419	15.1746	0.136475	16.4724	0.893045	2.0244	20.8313
Glyma.08G341600	0	0.0693305	0.508277	0	0	1.20391	2.10379	0	0.0784688	0.062734	0	0	0.937011	1.97663	7.0117	19.9833	6.5948	0.120023	2.99148	0.0166759	0.0938392	158.593	187.987	0.134727	0	0	57.1405	3.89392	0.59043	7.29073
Glyma.08G342200	0.722718	6.89601	0	0	315.469	932.485	1.91667	3.00572	2.15309	0	0	0	0.232885	0	0.464105	43.1202	7.0685	0.162498	13.2016	0.743546	0.0402318	74.3289	38.1584	41.8525	0.420645	0.209333	32.0616	51.3676	0.405017	0.347308
Glyma.19G074800	0	0	0	0	0	0	0	0	0	0	0	0	0	0	0	0	0	0	0	0	0	0	0	0	0	0	0	0	0	0
Glyma.08G341900	0	0	0	0	0	0	0	0	0	0	0	0	0	0	0	0	0	0	0	0	0	0	0	0	0	0	0	0	0	0
Glyma.16G212500	0.377762	0.403954	0.284757	1.38335	0	0	0.0957635	5.01796	18.5165	7.95006	0	12.0693	1.32531	9.62478	19.6026	13.4013	0.368236	15.707	1.22009	18.3879	20.9817	359.757	557.39	10.345	2.76898	3.02266	5.15528	0.763537	4.9022	11.9474
Glyma.09G163900	0.0398183	0.0851583	1.29665	0.249966	0	0	0.323009	0.14847	0	0	0.0747104	0	1.53457	0.0346841	0.120876	0.60756	7.00682	2.12601	17.0983	3.42065	6.56995	280.279	279.889	6.73758	7.53204	11.6572	0.165923	3.95508	5.36664	1.1194
Glyma.03G068200	0	0	0	0	0	0	0	0	0	0	0	0	0	0	0	0	0	0	0	0	0	0	0	0	0	0	0	0	0	0
Glyma.09G155500	15.9771	146.748	526.262	62.8831	307.554	816.276	2.84405	393.203	3.51578	61.062	0.0939735	22.5975	48.4867	7.4602	9.54067	241.898	117.461	0.839339	214.021	1.28821	0.326207	160.387	183.634	263.67	64.1395	172.89	293.02	490.08	720.829	13.298
Glyma.16G211700	57.5091	243.143	648.72	97.8115	128.709	396.545	9.88386	391.364	1.1797	429.987	0.166261	101.723	383.041	92.3531	48.0835	269.219	91.9506	0.302177	120.53	0.546993	0.192379	222.151	174.555	358.826	97.051	304.715	382.612	243.376	495.471	35.7059
Glyma.16G211800	0	0	0	0	0	0	0	0	0	0	0	0	0	0	0	0	0	0	0	0	0	0	0	0	0	0	0	0	0	0
Glyma.16G206100	1.5631	0.461097	0.0650077	0.563941	18.6961	16.9145	0	0.602926	738.842	0	145.124	0	0.112895	14.5075	55.9184	111.575	2.4123	0.0210063	1.12741	0.0277266	0	0.452878	1.23071	0.0640021	0.407828	0.101478	0.0898403	0.249013	0.0981694	105.732
Glyma.09G163300	0	0	0	0	0	0	0	0	0	0	0	0	0	0	0	0	0	0	0	0	0	0	0	0	0	0	0	0	0	0
Glyma.16G212400	0	0	0	0.0939732	0	0	0	0	0	0	0	0	0	0.352061	1.9086	9.75306	2.84734	16.9245	0.607806	34.3286	36.5291	98.5303	62.4563	0.39994	0	15.5993	0.0374267	0.414946	0.654344	80.7996
Glyma.09G163800	0	0	0	0	0	0	0	0	0	0	0	0	0	0	0	0	0	0.011082	0	0	0	1.07513	0.118048	0	0	0.0535349	0	0	0	0
Glyma.16G206300	1.80223	0.583997	0	0	48.1481	5.27331	0.221513	1.11999	1013.27	1.05686	160.365	1.45658	1.3269	32.9668	134.579	328.21	6.3883	0	3.35978	0	0	0.0573588	0.0377875	2.88577	0	0.10282	5.78034	2.01846	0.298405	203.514
Glyma.16G212200	0	0	0	0	0	0	0	0	0	0	0	0	0	0	0	0	0	0	0	0	0.23102	1.00584	2.65057	0	0	0	0	0	0	0
Glyma.09G162700	0	0	0	0	0	0	0	0	0	0	0	0	0	0	0	0	0	0	0	0	0	0.0406441	0	0	0	0	0	0	0	0
Glyma.16G212100	0	0	0	0	0	0	0	0	0	0	0	0	0	0	0	0	0	0	0	0	0	0.259043	0.0284426	0	0	0.0773924	0	0	0	0
Glyma.09G162500	0	0	0	0	0	0	0	0	0	0	0	0	0	0	0	0	0	0	0	0	0	0	0	0	0	0	0	0	0	0
Glyma.09G163000	0	0	0	0	0	0	0	0	0	0	0	0	0	0	0	0	0	0	0	0	0	0	0	0	0	0	0	0	0	0
Glyma.09G162800	0	0	0	0	0	0	0	0	0	0	0	0	0	0	0	0	0.0646781	0	0	0	0	0.0667836	0	0	0	0	0	0	0.115812	0
Glyma.09G092800	0	0	0	0	0	0	0	0	0	0	0	0	0	0	0	0	0	0	0	0	0	0	0	0	0	0	0	0	0	0
Glyma.12G234800	0	0	0	0	0.078361	0	0	0	0	0	0.406917	0	0.127189	0.151128	0.329182	0.0220609	0.0147064	5.50237	0	0.892496	1.19279	10.2955	5.52214	5.53671	3.52806	6.81877	3.07263	0	0	1.35486
Glyma.09G163200	0	0	0	0	0	0	0	0	0	0	0	0	0	0	0	0	0	0	0	0	0	0.360446	0	0	0.108197	0	0	0	0	0

## Sheet: Table S2
Table S2. Oligo primers used in this study.
KTI1 For	GGGGACAAGTTTGTACAAAAAAGCAGGCTtgATGAAGAGTACTATCTTCTTTG	Forward primer for amplifying KTI1-1 ORF for cloning
KTI1 Rev	GGGGACCACTTTGTAcaAGAAAGCTGGGTaTGCAGTTGATGATCTAAATTTC	Reverse primer for amplifying KTI1-1 ORF for cloning
KTI3 For	GGGGACAAGTTTGTACAAAAAAGCAGGCTtgATGAAGAGCACCATCTTCTT	Forward primer for amplifying KTI1-1 ORF for cloning
KTI3 Rev	GGGGACCACTTTGTAcaAGAAAGCTGGGTaCTCACTGCGAGAAAGGCCATG	Reverse primer for amplifying KTI1-1 ORF for cloning
MAS pro For	ATCCGTAGCATACTAGCATCTATCAGCTAGCgtttaaacCGGCTACCGATCGACTGACTAGCATGATGATaaacTTTTCAAATCAGTGCGCAAGACG	Forward primer for amplifying the cassette for soybean transformation selection. Consists of MAS promoter, Bar gene, and MAS terminator.
MAS ter Rev	cgatctagtaacatagatgacaccgcgcgcgGATAATTTATTTGAAAATTCATAAGA	Reverse primer for amplifying the cassette for soybean transformation selection. Consists of MAS promoter, Bar gene, and MAS terminator
KTI1 (Gm01G095000) real-time PCR For	TCCTCTTCAAAACGGTGGCA	Forward primer for amplifying Gm01G095000 in real-time PCR
KTI1 (Gm01G095000) real-time PCR Rev	GTATCGCGTGCAGCAAGTTT	Reverse primer for amplifying Gm01G095000 in real-time PCR
Gm08G342300 real-time PCR For	GGAGTCGCTTTCATCACCCA	Forward primer for amplifying Gm08G342300 in real-time PCR
Gm08G342300 real-time PCR Rev	AAGCGCCTGATTCCCTTACC	Reverse primer for amplifying Gm08G342300 in real-time PCR
Gm08G341000 real-time PCR For	ACCTGGTGTTTGGATGTCGG	Forward primer for amplifying Gm08G341000 in real-time PCR
Gm08G341000 real-time PCR Rev	ACGGTTCACCAGTAACAGCA	Reverse primer for amplifying Gm08G341000 in real-time PCR
KTI3 (Gm08G341500) real-time PCR For	ATGAAGGTAACCCTCTTGAAAATG	Forward primer for amplifying Gm08G341500 in real-time PCR
KTI3 (Gm08G341500) real-time PCR Rev	ACAACAGACCACTCGGTAGG	Reverse primer for amplifying Gm08G341500 in real-time PCR
ELF1B (housekeeping gene) real-time PCR For	GTTGAAAAGCCAGGGGACA	Forward primer for amplifying ELF1B in real-time PCR
ELF1B (housekeeping gene) real-time PCR Rev	TCTTACCCCTTGAGCGTGG	Reverse primer for amplifying ELF1B in real-time PCR
KTI1 selection forward mutant	GGCTATTGTGGAGAGAGAGGG	ZW2, forward primer for wild type KTI1 allele
KTI1/kti1 selection common rev	CCATCATCGTCGATCTGAATC	ZW1, common reverse primer
kti1 selection forward wild type	GTGCCGGCATGCCTTGGT	ZW3, forward primer for mutant kti1 allele
KTI3 selection forward mutant	CTACCGAGTGGTCTGTTGTG	ZW5, forward primer for wild type KTI3 allele
KTI3/kti3 selection common rev	TGAAACTGAACCACTAACGGT	ZW4, common reverse primer
kti3 selection forward wild type	GAATTCCTACCGAAGGAC	ZW6, forward primer for mutant kti3 allele
